# Supplementary material for: ﻿A new feather mite species of the genus Mycterialges Gaud & Atyeo, 1981 (Acari, Xolalgidae) from the Oriental Stork, Ciconiaboyciana (Ciconiiformes, Ciconiidae) in Korea
Source: Zookeys. 2024 Feb 21;1192:179–96. doi: 10.3897/zookeys.1192.115749 (PMC10902786; doi:10.3897/zookeys.1192.115749)
Supplement: XML Treatment for Mycterialges [file zookeys.1192.115749-treatment1.xml]

<!DOCTYPE tp:taxon-treatment
  PUBLIC "-//TaxonX//DTD Taxonomic Treatment Publishing DTD v0 20100105//EN" "tax-treatment-NSO.dtd">
<tp:taxon-treatment xmlns:tp="http://www.plazi.org/taxpub"><tp:treatment-meta><kwd-group><label>Taxon classification</label><kwd>
                <named-content content-type="kingdom">Animalia</named-content>
              </kwd><kwd>
                <named-content content-type="order">Astigmata</named-content>
              </kwd><kwd>
                <named-content content-type="family">Xolalgidae</named-content>
              </kwd></kwd-group><mixed-citation publication-type="journal"><person-group><name><surname>Shim</surname><given-names>Jeong Hun</given-names></name><name><surname>Han</surname><given-names>Yeong-Deok</given-names></name><name><surname>Kim</surname><given-names>Sukyung</given-names></name><name><surname>Ha</surname><given-names>Dongsoo</given-names></name><name><surname>Shin</surname><given-names>Yongun</given-names></name><name><surname>Eo</surname><given-names>Soo Hyung</given-names></name></person-group><article-title>﻿A new feather mite species of the genus <italic><tp:taxon-name><tp:taxon-name-part taxon-name-part-type="genus" reg="Mycterialges">Mycterialges</tp:taxon-name-part></tp:taxon-name></italic> Gaud &amp; Atyeo, 1981 (<tp:taxon-name><tp:taxon-name-part taxon-name-part-type="subclass">Acari</tp:taxon-name-part></tp:taxon-name>, <tp:taxon-name><tp:taxon-name-part taxon-name-part-type="family">Xolalgidae</tp:taxon-name-part></tp:taxon-name>) from the Oriental Stork, <italic><tp:taxon-name><tp:taxon-name-part taxon-name-part-type="genus" reg="Ciconia">Ciconia</tp:taxon-name-part><tp:taxon-name-part taxon-name-part-type="species" reg="boyciana">boyciana</tp:taxon-name-part></tp:taxon-name></italic> (<tp:taxon-name><tp:taxon-name-part taxon-name-part-type="order">Ciconiiformes</tp:taxon-name-part></tp:taxon-name>, <tp:taxon-name><tp:taxon-name-part taxon-name-part-type="family">Ciconiidae</tp:taxon-name-part></tp:taxon-name>) in Korea</article-title><source>Zookeys</source><day>21</day><month>02</month><year>2024</year><volume>1192</volume><fpage>179</fpage><lpage>196</lpage><pub-id pub-id-type="doi">10.3897/zookeys.1192.115749</pub-id></mixed-citation></tp:treatment-meta><tp:nomenclature><label>﻿Genus</label><tp:taxon-name>
              <object-id xmlns:xlink="http://www.w3.org/1999/xlink" content-type="arpha" xlink:type="simple">37857476-7BF6-5E7D-B242-17157F31BA0B</object-id>
              <tp:taxon-name-part taxon-name-part-type="genus" reg="Mycterialges">Mycterialges</tp:taxon-name-part>
            </tp:taxon-name><tp:taxon-authority>Gaud &amp; Atyeo, 1981</tp:taxon-authority></tp:nomenclature><tp:treatment-sec sec-type="type species" id="SECID0E56AE"><title>Type species.</title><p><italic><tp:taxon-name><tp:taxon-name-part taxon-name-part-type="genus" reg="Mycterialges">Mycterialges</tp:taxon-name-part><tp:taxon-name-part taxon-name-part-type="species" reg="mesomorphus">mesomorphus</tp:taxon-name-part></tp:taxon-name></italic> Gaud &amp; Atyeo, 1981, by original designation.</p></tp:treatment-sec><tp:treatment-sec sec-type="remarks" id="SECID0EQAAG"><title>Remarks.</title><p>To date, the genus <italic><tp:taxon-name><tp:taxon-name-part taxon-name-part-type="genus" reg="Mycterialges">Mycterialges</tp:taxon-name-part></tp:taxon-name></italic> has included only one described species, <italic><tp:taxon-name><tp:taxon-name-part taxon-name-part-type="genus" reg="Mycterialges">M.</tp:taxon-name-part><tp:taxon-name-part taxon-name-part-type="species" reg="mesomorphus">mesomorphus</tp:taxon-name-part></tp:taxon-name></italic>, found on the Wood Stork, <italic><tp:taxon-name><tp:taxon-name-part taxon-name-part-type="genus" reg="Mycteria">Mycteria</tp:taxon-name-part><tp:taxon-name-part taxon-name-part-type="species" reg="americana">americana</tp:taxon-name-part></tp:taxon-name></italic> (<tp:taxon-name><tp:taxon-name-part taxon-name-part-type="order">Ciconiiformes</tp:taxon-name-part></tp:taxon-name>: <tp:taxon-name><tp:taxon-name-part taxon-name-part-type="family">Ciconiidae</tp:taxon-name-part></tp:taxon-name>), in Florida, USA (<xref ref-type="bibr" rid="B18">Gaud and Atyeo 1981a</xref>). In the review of feather mites associated with ciconiiforms in Africa, <xref ref-type="bibr" rid="B17">Gaud (1982)</xref> recognized one more <italic><tp:taxon-name><tp:taxon-name-part taxon-name-part-type="genus" reg="Mycterialges">Mycterialges</tp:taxon-name-part></tp:taxon-name></italic> species from the Saddle-billed Stork, <italic><tp:taxon-name><tp:taxon-name-part taxon-name-part-type="genus" reg="Ephippiorhynchus">Ephippiorhynchus</tp:taxon-name-part><tp:taxon-name-part taxon-name-part-type="species" reg="senegalensis">senegalensis</tp:taxon-name-part></tp:taxon-name></italic> in Uganda. This unnamed species known only from a single male was illustrated but has never been formally described.</p></tp:treatment-sec><ref-list><ref id="B18"><mixed-citation xmlns:xlink="http://www.w3.org/1999/xlink" xlink:type="simple"><person-group><name name-style="western"><surname>Gaud</surname><given-names>J</given-names></name><name name-style="western"><surname>Atyeo</surname><given-names>WT</given-names></name></person-group> (<year>1981a</year>) <article-title>The feather mite family <tp:taxon-name><tp:taxon-name-part taxon-name-part-type="family">Xolalgidae</tp:taxon-name-part></tp:taxon-name>, Dubinin, new status (feather mites, Sarcoptiforms, <tp:taxon-name><tp:taxon-name-part taxon-name-part-type="superfamily">Analgoidea</tp:taxon-name-part></tp:taxon-name>)-The subfamily <tp:taxon-name><tp:taxon-name-part taxon-name-part-type="subfamily">Ingrassiinae</tp:taxon-name-part></tp:taxon-name>, n. sub-fam.</article-title><source>Acarologia</source><volume>22</volume>: <fpage>63</fpage>–<lpage>79</lpage>.</mixed-citation></ref><ref id="B17"><mixed-citation xmlns:xlink="http://www.w3.org/1999/xlink" xlink:type="simple"><person-group><name name-style="western"><surname>Gaud</surname><given-names>J</given-names></name></person-group> (<year>1982</year>) <article-title>Acariens <tp:taxon-name><tp:taxon-name-part taxon-name-part-type="order">Sarcoptiformes</tp:taxon-name-part></tp:taxon-name> plumicoles des oiseaux <tp:taxon-name><tp:taxon-name-part taxon-name-part-type="order">Ciconiiformes</tp:taxon-name-part></tp:taxon-name> d’Afrique. Ii: parasites des <tp:taxon-name><tp:taxon-name-part taxon-name-part-type="family">Ciconiidae</tp:taxon-name-part></tp:taxon-name>, <tp:taxon-name><tp:taxon-name-part taxon-name-part-type="family">Scopidae</tp:taxon-name-part></tp:taxon-name> et Pheonicopteridae.</article-title><source>Revue zoologique Africaine</source><volume>96</volume>: <fpage>335</fpage>–<lpage>357</lpage>.</mixed-citation></ref></ref-list></tp:taxon-treatment>
