# Supplementary material for: ﻿A new feather mite species of the genus Mycterialges Gaud & Atyeo, 1981 (Acari, Xolalgidae) from the Oriental Stork, Ciconiaboyciana (Ciconiiformes, Ciconiidae) in Korea
Source: Zookeys. 2024 Feb 21;1192:179–96. doi: 10.3897/zookeys.1192.115749 (PMC10902786; doi:10.3897/zookeys.1192.115749)
Supplement: XML Treatment for Mycterialges boycianae [file zookeys.1192.115749-treatment2.xml]

<!DOCTYPE tp:taxon-treatment
  PUBLIC "-//TaxonX//DTD Taxonomic Treatment Publishing DTD v0 20100105//EN" "tax-treatment-NSO.dtd">
<tp:taxon-treatment xmlns:tp="http://www.plazi.org/taxpub"><tp:treatment-meta><kwd-group><label>Taxon classification</label><kwd>
                <named-content content-type="kingdom">Animalia</named-content>
              </kwd><kwd>
                <named-content content-type="order">Astigmata</named-content>
              </kwd><kwd>
                <named-content content-type="family">Xolalgidae</named-content>
              </kwd></kwd-group><mixed-citation publication-type="journal"><person-group><name><surname>Shim</surname><given-names>Jeong Hun</given-names></name><name><surname>Han</surname><given-names>Yeong-Deok</given-names></name><name><surname>Kim</surname><given-names>Sukyung</given-names></name><name><surname>Ha</surname><given-names>Dongsoo</given-names></name><name><surname>Shin</surname><given-names>Yongun</given-names></name><name><surname>Eo</surname><given-names>Soo Hyung</given-names></name></person-group><article-title>﻿A new feather mite species of the genus <italic><tp:taxon-name><tp:taxon-name-part taxon-name-part-type="genus" reg="Mycterialges">Mycterialges</tp:taxon-name-part></tp:taxon-name></italic> Gaud &amp; Atyeo, 1981 (<tp:taxon-name><tp:taxon-name-part taxon-name-part-type="subclass">Acari</tp:taxon-name-part></tp:taxon-name>, <tp:taxon-name><tp:taxon-name-part taxon-name-part-type="family">Xolalgidae</tp:taxon-name-part></tp:taxon-name>) from the Oriental Stork, <italic><tp:taxon-name><tp:taxon-name-part taxon-name-part-type="genus" reg="Ciconia">Ciconia</tp:taxon-name-part><tp:taxon-name-part taxon-name-part-type="species" reg="boyciana">boyciana</tp:taxon-name-part></tp:taxon-name></italic> (<tp:taxon-name><tp:taxon-name-part taxon-name-part-type="order">Ciconiiformes</tp:taxon-name-part></tp:taxon-name>, <tp:taxon-name><tp:taxon-name-part taxon-name-part-type="family">Ciconiidae</tp:taxon-name-part></tp:taxon-name>) in Korea</article-title><source>Zookeys</source><day>21</day><month>02</month><year>2024</year><volume>1192</volume><fpage>179</fpage><lpage>196</lpage><pub-id pub-id-type="doi">10.3897/zookeys.1192.115749</pub-id></mixed-citation></tp:treatment-meta><tp:nomenclature><label>﻿</label><tp:taxon-name>
              <object-id xmlns:xlink="http://www.w3.org/1999/xlink" content-type="arpha" xlink:type="simple">9CA4C6B0-503C-5C65-A422-7A9A4A111FDE</object-id>
              <tp:taxon-name-part taxon-name-part-type="genus" reg="Mycterialges">Mycterialges</tp:taxon-name-part>
              <tp:taxon-name-part taxon-name-part-type="species" reg="boycianae">boycianae</tp:taxon-name-part>
              <object-id xmlns:xlink="http://www.w3.org/1999/xlink" content-type="zoobank" xlink:type="simple">https://zoobank.org/FAEA2BCB-5781-4E20-B15B-5B46F77DCC34</object-id>
            </tp:taxon-name><tp:taxon-authority>Shim, Han &amp; Eo</tp:taxon-authority><tp:taxon-status xmlns:xlink="http://www.w3.org/1999/xlink" xlink:type="simple">sp. nov.</tp:taxon-status></tp:nomenclature><tp:treatment-sec sec-type="type material" id="SECID0EAEAG"><title>Type material.</title><p><bold>Male <italic>holotype</italic></bold> (Prof. Eo lab, Kongju National University no. ESH_Em00001), and two male and three female <bold><italic>paratypes</italic></bold> (Prof. Eo lab no. ESH_Em00002-ESH_Em00006) from wing coverts and plumages of <italic><tp:taxon-name><tp:taxon-name-part taxon-name-part-type="genus" reg="Ciconia">Ciconia</tp:taxon-name-part><tp:taxon-name-part taxon-name-part-type="species" reg="boyciana">boyciana</tp:taxon-name-part></tp:taxon-name></italic> (<tp:taxon-name><tp:taxon-name-part taxon-name-part-type="order">Ciconiiformes</tp:taxon-name-part></tp:taxon-name>: <tp:taxon-name><tp:taxon-name-part taxon-name-part-type="family">Ciconiidae</tp:taxon-name-part></tp:taxon-name>), Korea, Chungcheongnam-do, Yesan-gun, Yesan Oriental Stork Park, <named-content xmlns:xlink="http://www.w3.org/1999/xlink" content-type="dwc:verbatimCoordinates" xlink:type="simple"><named-content content-type="geo-json" specific-use="{&#34;type&#34;:&#34;Point&#34;,&#34;coordinates&#34;:[126.802222,36.542222]}" id="NCID0EFFAG" xlink:type="simple">36°32'32"N, 126°48'08"E</named-content></named-content>, 17 October 2022, coll. by Shim JH and Han Y.-D.</p></tp:treatment-sec><tp:treatment-sec sec-type="description" id="SECID0EKFAG"><title>Description.</title><p><bold>Male</bold> (holotype, range for 2 paratypes in parentheses) (Figs <xref ref-type="fig" rid="F1">1</xref>, <xref ref-type="fig" rid="F2">2</xref>, <xref ref-type="fig" rid="F5">5A–E</xref>). Length of idiosoma from anterior end to bases of setae <italic>h3</italic> 460 (465–470), greatest width 200 (210–220), length of hysterosoma 290 (285–300). Lateral margins of subcapitulum lateral margins with small tooth-like extensions. Prodorsal shield: narrow triangular plate occupying median part of prodorsum, posterior margin slightly convex and almost extending to level of scapular setae <italic>se</italic>, 81 (78–79) in length along midline, 45 (43–45) in width in posterior part (Fig. <xref ref-type="fig" rid="F1">1</xref>). Setae <italic>se</italic> separated by 75 (74–76), setae <italic>si</italic> situated slightly posterior to level of setae <italic>se</italic>. Scapular shields wide, with inner margin almost straight. Setae <italic>c2</italic> represented by macrosetae, 370 (280–290) long, situated on soft tegument. Humeral shields well developed, fused ventrally with epimerites III. Humeral setae <italic>cp</italic> 390 (290–310) long, situated on posterior margins; setae <italic>c3</italic> filiform, 93 (62–71) long, situated ventrally on anterior margin of humeral shields. Hyteronotal shield: anterior margin straight, anterior angles represented by narrow finger-like extensions anterior to setae <italic>d1</italic>, lateral margins with rounded convexities posterior to level of setae <italic>cp</italic>, length of shield from tips of anterior extensions to bases of setae <italic>h3</italic> 280 (270–275) (Fig. <xref ref-type="fig" rid="F1">1</xref>). Setae <italic>d2</italic> represented by macrosetae, 350 (270–345) in length. Opisthosoma nearly as wide as one-third of anterior part of hysterosoma, lateral margins of opisthosoma between levels of setae <italic>e2</italic> and <italic>h2</italic> shallowly concave, width at level of setae <italic>h2</italic> 53 (45–52). Supranal concavity circular, separated from the terminal cleft. Terminal cleft small angular, 12 (12–13) long. Opisthosomal lobes fused to each other in basal part and separated by median sclerotized septum, free parts of lobes represented by short and rounded convexities on posterior margin of opisthosoma. Setae <italic>ps1</italic> situated at level of setae <italic>h2</italic>. Distance between dorsal setae: <italic>c2:e1</italic> 140 (130–140), <italic>e1:d2</italic> 48 (43–49), <italic>d2:h3</italic> 100 (95–100), <italic>h3:h3</italic> 27 (26–29), <italic>ps1:ps1</italic> 14 (15).</p><fig id="F1" position="float" orientation="portrait"><object-id xmlns:xlink="http://www.w3.org/1999/xlink" content-type="doi" xlink:type="simple">10.3897/zookeys.1192.115749.figure1</object-id><object-id xmlns:xlink="http://www.w3.org/1999/xlink" content-type="arpha" xlink:type="simple">35F3F00A-D106-5979-A2F2-CBA10EF2AC30</object-id><label>Figure 1.</label><caption><p><italic><tp:taxon-name><tp:taxon-name-part taxon-name-part-type="genus" reg="Mycterialges">Mycterialges</tp:taxon-name-part><tp:taxon-name-part taxon-name-part-type="species" reg="boycianae">boycianae</tp:taxon-name-part></tp:taxon-name></italic> sp. nov., male dorsal view.</p></caption><graphic xmlns:xlink="http://www.w3.org/1999/xlink" xlink:href="zookeys-1192-179_article-115749__-g001.jpg" position="float" orientation="portrait" xlink:type="simple" id="oo_990587.jpg"><uri content-type="original_file" xlink:type="simple">https://binary.pensoft.net/fig/990587</uri></graphic></fig><fig id="F2" position="float" orientation="portrait"><object-id xmlns:xlink="http://www.w3.org/1999/xlink" content-type="doi" xlink:type="simple">10.3897/zookeys.1192.115749.figure2</object-id><object-id xmlns:xlink="http://www.w3.org/1999/xlink" content-type="arpha" xlink:type="simple">A942062B-DC09-56A1-AF3F-D288BCD1736E</object-id><label>Figure 2.</label><caption><p><italic><tp:taxon-name><tp:taxon-name-part taxon-name-part-type="genus" reg="Mycterialges">Mycterialges</tp:taxon-name-part><tp:taxon-name-part taxon-name-part-type="species" reg="boycianae">boycianae</tp:taxon-name-part></tp:taxon-name></italic> sp. nov., male ventral view.</p></caption><graphic xmlns:xlink="http://www.w3.org/1999/xlink" xlink:href="zookeys-1192-179_article-115749__-g002.jpg" position="float" orientation="portrait" xlink:type="simple" id="oo_990588.jpg"><uri content-type="original_file" xlink:type="simple">https://binary.pensoft.net/fig/990588</uri></graphic></fig><p>Epimerites I fused into a Y with stem about 2/3 the length of epimerites. Coxal fields I–II open; coxal fields III almost closed, with small gap in anterior end. Coxal fields IV completely sclerotized, with posterolateral angles fused with lateral margins of hysteronotal shields. Setae <italic>4a</italic> and <italic>4b</italic> situated on inner margins of sclerotized coxal fields IV. Coxal setae <italic>4b</italic> posterior to level of setae <italic>3a</italic>. Genital apparatus 21 (20–21) long and 19 (18–20) wide, with base situated at level of anterior margin of trochanters IV. Paragenital apodemes fused into large teardrop-shaped sclerite 72 (72–78) long and 30 (27–32) wide, encircling genital apparatus and setae <italic>g</italic>. Genital papillae situated on anterior part of fused paragenital apodemes. Opisthoventral shields fused to each other at midline forming entire shield flanking anal field posterolaterally. Diameter of adanal suckers 7 (7–8). Distance between ventral setae: <italic>4b:4b</italic> 30 (38–43), <italic>4b:3a</italic> 21 (17–18), <italic>4b:g</italic> 95 (81–86), <italic>g:ps3</italic> 37 (40–41), <italic>ps3:h3</italic> 70 (62–72).</p><p>Tarsi I, II without apico-dorsal extension. Ventral setae <italic>la</italic>, <italic>s</italic> of tarsi I and setae <italic>la</italic>, <italic>wa</italic> and <italic>s</italic> of tarsi II absent. Tibia I, II with spine-like ventral processes. Leg IV short and thickened, with tibia and tarsus extending beyond lobar apices. Length of tibia IV along external margin 19 (18–22). Tarsus IV conical, 25 (24–26) long, ambulacral disc absent, ambulacral stalk acute apically, setae <italic>d</italic> and <italic>e</italic> of tarsus IV filiform and spine, respectively. Length of solenidia: <italic>σ</italic> I 90 (64–77), <italic>σ</italic>II 47 (43–46), <italic>σ</italic>III 68 (63–64), <italic>φ</italic>I 100 (93–94), <italic>φ</italic>II 105 (77–90), <italic>φ</italic>III 87 (83–88), <italic>φ</italic>IV 33 (32–32).</p><p><bold>Female.</bold> (Range for 3 paratypes) (Figs <xref ref-type="fig" rid="F3">3</xref>, <xref ref-type="fig" rid="F4">4</xref>, <xref ref-type="fig" rid="F5">5F, G</xref>). Length of idiosoma from anterior end to bases of setae <italic>h3</italic> 425–440, greatest width 190–200, length of hysterosoma 270–275. Subcapitulum shaped as in male. Prodorsal shield: shaped almost as in male, except posterior margin blunt-angular and extending beyond level of setae <italic>si</italic>, 85–92 long, 58–62 wide (Fig. <xref ref-type="fig" rid="F3">3</xref>). Setae <italic>se</italic> separated by 85–88. Scapular shields more narrow than in male. Humeral shields not developed. Setae c2 short filiform, situated on soft tegument. Setae <italic>cp</italic> situated ventrally on soft tegument, 135–150 long. Hysteronotal shield: large longitudinal plate occupying median part of hysterosoma; anterior margins almost straight, extending to or beyond level of setae <italic>cp</italic>; lateral margins slightly concave; posterior margin deeply concave, posterior angles encompassing bases of setae e2; greatest length 185–190, greatest width 74–83. Setae <italic>d1</italic>, <italic>e1</italic> and <italic>e2</italic> situated on hysteronotal shield, setae <italic>d2</italic> situated on striated tegument. Distance between dorsal setae: <italic>c2:d2</italic> 92–95, <italic>d2:e2</italic> 112–118, <italic>e2:h3</italic> 50–55, <italic>d2:d2</italic> 91–93, <italic>e2:e2</italic> 71–75, <italic>h2:h2</italic> 59–65, <italic>h3:h3</italic> 49–50.</p><fig id="F3" position="float" orientation="portrait"><object-id xmlns:xlink="http://www.w3.org/1999/xlink" content-type="doi" xlink:type="simple">10.3897/zookeys.1192.115749.figure3</object-id><object-id xmlns:xlink="http://www.w3.org/1999/xlink" content-type="arpha" xlink:type="simple">3BC8F89F-94C5-5770-993A-6BF12AB1FCEC</object-id><label>Figure 3.</label><caption><p><italic><tp:taxon-name><tp:taxon-name-part taxon-name-part-type="genus" reg="Mycterialges">Mycterialges</tp:taxon-name-part><tp:taxon-name-part taxon-name-part-type="species" reg="boycianae">boycianae</tp:taxon-name-part></tp:taxon-name></italic> sp. nov., female dorsal view.</p></caption><graphic xmlns:xlink="http://www.w3.org/1999/xlink" xlink:href="zookeys-1192-179_article-115749__-g003.jpg" position="float" orientation="portrait" xlink:type="simple" id="oo_990589.jpg"><uri content-type="original_file" xlink:type="simple">https://binary.pensoft.net/fig/990589</uri></graphic></fig><p>Epimerites I fused into a Y, stem about half as long as epimerites. Epigynum shaped as thick bow-shaped transverse bulk with a pair of acute posterior branches, 29–34 long, 56–63 wide. Apodemes of oviporus long, posterior ends extending to midlevel of trochanters III (Fig. <xref ref-type="fig" rid="F4">4</xref>). Seta <italic>4a</italic> situated on epigynum. Setae <italic>4b</italic>, <italic>g</italic>, <italic>3a</italic>, and <italic>4a</italic> short filiform, not exceeding length of femorogenua III, IV. Setae <italic>h3</italic> slightly shorter than setae <italic>h2</italic>.</p><fig id="F4" position="float" orientation="portrait"><object-id xmlns:xlink="http://www.w3.org/1999/xlink" content-type="doi" xlink:type="simple">10.3897/zookeys.1192.115749.figure4</object-id><object-id xmlns:xlink="http://www.w3.org/1999/xlink" content-type="arpha" xlink:type="simple">2DC7E738-A2AC-51F3-8FBE-2EF6FEEC9514</object-id><label>Figure 4.</label><caption><p><italic><tp:taxon-name><tp:taxon-name-part taxon-name-part-type="genus" reg="Mycterialges">Mycterialges</tp:taxon-name-part><tp:taxon-name-part taxon-name-part-type="species" reg="boycianae">boycianae</tp:taxon-name-part></tp:taxon-name></italic> sp. nov., female ventral view.</p></caption><graphic xmlns:xlink="http://www.w3.org/1999/xlink" xlink:href="zookeys-1192-179_article-115749__-g004.jpg" position="float" orientation="portrait" xlink:type="simple" id="oo_990590.jpg"><uri content-type="original_file" xlink:type="simple">https://binary.pensoft.net/fig/990590</uri></graphic></fig><p>Legs I, II as in the male. Leg IV with distal half of tarsus extending beyond posterior end of opisthosoma. Tarsi III, IV without apical spines. Length of tarsi III and IV 73–75 and 81–84, respectively. Lengths of solienidia: <italic>σ</italic>I 67–71, <italic>σ</italic>II 24–33, <italic>σ</italic>III 49–52, <italic>φ</italic>III 57–67, <italic>φ</italic>IV 91–100 (Fig. <xref ref-type="fig" rid="F5">5F, G</xref>).</p><fig id="F5" position="float" orientation="portrait"><object-id xmlns:xlink="http://www.w3.org/1999/xlink" content-type="doi" xlink:type="simple">10.3897/zookeys.1192.115749.figure5</object-id><object-id xmlns:xlink="http://www.w3.org/1999/xlink" content-type="arpha" xlink:type="simple">72C70B0A-C1FC-554F-AE16-495A8923C4E6</object-id><label>Figure 5.</label><caption><p><italic><tp:taxon-name><tp:taxon-name-part taxon-name-part-type="genus" reg="Mycterialges">Mycterialges</tp:taxon-name-part><tp:taxon-name-part taxon-name-part-type="species" reg="boycianae">boycianae</tp:taxon-name-part></tp:taxon-name></italic> sp. nov., details, ventral view <bold>A</bold> opisthoma of male, dorsal view <bold>B</bold> leg Ι of male <bold>C</bold> leg II of male <bold>D</bold> leg III of male <bold>E</bold> leg IV of male <bold>F</bold> tibia and tarsus III of female <bold>G</bold> tibia and tarsus IV of female.</p></caption><graphic xmlns:xlink="http://www.w3.org/1999/xlink" xlink:href="zookeys-1192-179_article-115749__-g005.jpg" position="float" orientation="portrait" xlink:type="simple" id="oo_990591.jpg"><uri content-type="original_file" xlink:type="simple">https://binary.pensoft.net/fig/990591</uri></graphic></fig></tp:treatment-sec><tp:treatment-sec sec-type="Differential diagnosis" id="SECID0EEQAG"><title>Differential diagnosis.</title><p>The genus <italic><tp:taxon-name><tp:taxon-name-part taxon-name-part-type="genus" reg="Mycterialges">Mycterialges</tp:taxon-name-part></tp:taxon-name></italic> has included only the type species, <italic><tp:taxon-name><tp:taxon-name-part taxon-name-part-type="genus" reg="Mycterialges">Mycterialges</tp:taxon-name-part><tp:taxon-name-part taxon-name-part-type="species" reg="mesomorphus">mesomorphus</tp:taxon-name-part></tp:taxon-name></italic>, and one additional undescribed species (<xref ref-type="bibr" rid="B18">Gaud and Atyeo 1981a</xref>; <xref ref-type="bibr" rid="B17">Gaud 1982</xref>). The new species <italic><tp:taxon-name><tp:taxon-name-part taxon-name-part-type="genus" reg="Mycterialges">Mycterialges</tp:taxon-name-part><tp:taxon-name-part taxon-name-part-type="species" reg="boycianae">boycianae</tp:taxon-name-part></tp:taxon-name></italic> sp. nov. differs from <italic><tp:taxon-name><tp:taxon-name-part taxon-name-part-type="genus" reg="Mycterialges">M.</tp:taxon-name-part><tp:taxon-name-part taxon-name-part-type="species" reg="mesomorphus">mesomorphus</tp:taxon-name-part></tp:taxon-name></italic> by a number of characters: in males of <italic><tp:taxon-name><tp:taxon-name-part taxon-name-part-type="genus" reg="Mycterialges">M.</tp:taxon-name-part><tp:taxon-name-part taxon-name-part-type="species" reg="boycianae">boycianae</tp:taxon-name-part></tp:taxon-name></italic>, the prodorsal shield consists of a single triangular plate, the anterior part of the hysteronotal shield is widened and has a pair of narrow extensions, the paragenital apodemes are fused into a large teardrop sclerite encompassing genital apparatus, the legs IV are much shorter than legs III, and tibia + tarsus IV are shorter than femoragenu IV, tarsus IV is conical and ambulacral disc of tarsus IV is absent; in females, the posterior margin of prodorsal shield is blunt-angular and extends slightly beyond the level of setae <italic>si</italic>, the hysteronotal shield is as wide as the prodorsal shield and its posterior margin is deeply concave, setae <italic>e2</italic> are situated on the posterior corners of the hysteroronotal shield, and setae <italic>g</italic> and <italic>3a</italic> are situated on the same transverse level. In males of <italic><tp:taxon-name><tp:taxon-name-part taxon-name-part-type="genus" reg="Mycterialges">M.</tp:taxon-name-part><tp:taxon-name-part taxon-name-part-type="species" reg="mesomorphus">mesomorphus</tp:taxon-name-part></tp:taxon-name></italic>, the prodorsal shield consists of two plates (triangular anterior parts and trapezoidal posterior part), the anterior part of the hysteronotal shield is narrowed and without extensions, the paragenital apodemes are fused into ovate sclerites around genital apparatus and with a pair of posterior projections, the legs IV are almost as long as legs III, and tibia + tarsus IV are much longer than femoragenu IV, tarsus IV has a claw-like apical process, and ambulacral disc of tarsus IV is narrowly lanceolate; in females, the posterior margin of prodorsal shield is straight and does not extend to the level of setae <italic>si</italic>, the hysteronotal shield is narrow, approximately half as wide as the prodorsal shield and its posterior margin is straight, setae <italic>e2</italic> are situated on the soft tegument at the level of the posterior margin of the hysteronotal shield, and setae <italic>g</italic> are anterior to level of setae <italic>3a</italic>. Actually, <italic><tp:taxon-name><tp:taxon-name-part taxon-name-part-type="genus" reg="Mycterialges">M.</tp:taxon-name-part><tp:taxon-name-part taxon-name-part-type="species" reg="mycterialges">mycterialges</tp:taxon-name-part></tp:taxon-name></italic> sp. nov. is much more similar to the unnamed <italic><tp:taxon-name><tp:taxon-name-part taxon-name-part-type="genus" reg="Mycterialges">Mycterialges</tp:taxon-name-part></tp:taxon-name></italic> species, known only from male and illustrated but not described (<xref ref-type="bibr" rid="B17">Gaud 1982</xref>: fig. 6a, b), in sharing the following features: the prodorsal shield is triangular, the anterior end of the hysteronotal shield has a pair of narrow extensions, legs IV are much shorter that legs III, and tibia+tarsus IV are shorter than femoragenu IV, tarsus IV is conical, and ambulacral disc of pretarsus IV is absent. Males of <italic><tp:taxon-name><tp:taxon-name-part taxon-name-part-type="genus" reg="Mycterialges">M.</tp:taxon-name-part><tp:taxon-name-part taxon-name-part-type="species" reg="boycianae">boycianae</tp:taxon-name-part></tp:taxon-name></italic> differs from those of the unnamed <italic><tp:taxon-name><tp:taxon-name-part taxon-name-part-type="genus" reg="Mycterialges">Mycterialges</tp:taxon-name-part></tp:taxon-name></italic> species in the following features: setae <italic>d2</italic> are represented by macrosetae extending beyond the posterior margin of opisthosoma, setae <italic>cp</italic> are situated on the humeral shields, and the paragenital apodemes fused into the teardrop-shaped sclerite free from epimerites IV. In the male of the unnamed <italic><tp:taxon-name><tp:taxon-name-part taxon-name-part-type="genus" reg="Mycterialges">Mycterialges</tp:taxon-name-part></tp:taxon-name></italic> species, setae <italic>d2</italic> extend to midlevel between setae <italic>e2</italic> and <italic>h2</italic>, setae <italic>cp</italic> are situated on striated tegument, and the paragenital apodemes fused into the teardrop-shaped sclerite are fused with the inner tips of epimerites IV.</p><fig id="F6" position="float" orientation="portrait"><object-id xmlns:xlink="http://www.w3.org/1999/xlink" content-type="doi" xlink:type="simple">10.3897/zookeys.1192.115749.figure6</object-id><object-id xmlns:xlink="http://www.w3.org/1999/xlink" content-type="arpha" xlink:type="simple">7FE011C5-870C-598A-AAE2-41D23DE64EB3</object-id><label>Figure 6.</label><caption><p>Maximum-likelihood phylogenetic tree of <abbrev xmlns:xlink="http://www.w3.org/1999/xlink" xlink:title="cytochrome c oxidase subunit I" id="ABBRID0EDVAG" xlink:type="simple">COI</abbrev> barcode fragment for members of the subfamily <tp:taxon-name><tp:taxon-name-part taxon-name-part-type="subfamily">Ingrassiinae</tp:taxon-name-part></tp:taxon-name>. Bootstrap percentages of more than 50% are shown. Scale bars indicate the number of substitutions per nucleotide site. The subfamily <tp:taxon-name><tp:taxon-name-part taxon-name-part-type="subfamily">Xolalginae</tp:taxon-name-part></tp:taxon-name> is the outgroup taxon.</p></caption><graphic xmlns:xlink="http://www.w3.org/1999/xlink" xlink:href="zookeys-1192-179_article-115749__-g006.jpg" position="float" orientation="portrait" xlink:type="simple" id="oo_990592.jpg"><uri content-type="original_file" xlink:type="simple">https://binary.pensoft.net/fig/990592</uri></graphic></fig></tp:treatment-sec><tp:treatment-sec sec-type="etymology" id="SECID0EWVAG"><title>Etymology.</title><p>The specific name is taken from the species epithet of the type host and is a noun in the genitive case.</p></tp:treatment-sec><ref-list><ref id="B18"><mixed-citation xmlns:xlink="http://www.w3.org/1999/xlink" xlink:type="simple"><person-group><name name-style="western"><surname>Gaud</surname><given-names>J</given-names></name><name name-style="western"><surname>Atyeo</surname><given-names>WT</given-names></name></person-group> (<year>1981a</year>) <article-title>The feather mite family <tp:taxon-name><tp:taxon-name-part taxon-name-part-type="family">Xolalgidae</tp:taxon-name-part></tp:taxon-name>, Dubinin, new status (feather mites, Sarcoptiforms, <tp:taxon-name><tp:taxon-name-part taxon-name-part-type="superfamily">Analgoidea</tp:taxon-name-part></tp:taxon-name>)-The subfamily <tp:taxon-name><tp:taxon-name-part taxon-name-part-type="subfamily">Ingrassiinae</tp:taxon-name-part></tp:taxon-name>, n. sub-fam.</article-title><source>Acarologia</source><volume>22</volume>: <fpage>63</fpage>–<lpage>79</lpage>.</mixed-citation></ref><ref id="B17"><mixed-citation xmlns:xlink="http://www.w3.org/1999/xlink" xlink:type="simple"><person-group><name name-style="western"><surname>Gaud</surname><given-names>J</given-names></name></person-group> (<year>1982</year>) <article-title>Acariens <tp:taxon-name><tp:taxon-name-part taxon-name-part-type="order">Sarcoptiformes</tp:taxon-name-part></tp:taxon-name> plumicoles des oiseaux <tp:taxon-name><tp:taxon-name-part taxon-name-part-type="order">Ciconiiformes</tp:taxon-name-part></tp:taxon-name> d’Afrique. Ii: parasites des <tp:taxon-name><tp:taxon-name-part taxon-name-part-type="family">Ciconiidae</tp:taxon-name-part></tp:taxon-name>, <tp:taxon-name><tp:taxon-name-part taxon-name-part-type="family">Scopidae</tp:taxon-name-part></tp:taxon-name> et Pheonicopteridae.</article-title><source>Revue zoologique Africaine</source><volume>96</volume>: <fpage>335</fpage>–<lpage>357</lpage>.</mixed-citation></ref></ref-list></tp:taxon-treatment>
